# Supplementary material for: Periodic Boosters of COVID-19 Vaccines Do Not Affect the Safety and Efficacy of Immune Checkpoint Inhibitors for Advanced Non-Small Cell Lung Cancer: A Longitudinal Analysis of the Vax-On-Third Study
Source: Cancers (Basel). 2025 Jun 11;17(12):1948. doi: 10.3390/cancers17121948 (PMC12191419; doi:10.3390/cancers17121948)
Supplement: Supplementary file 1 [file cancers-17-01948-s001.zip]

Archive with 1 entries (1 files):
- cancers-3647648-supplementary.pdf
